# Supplementary material for: Photo- and Acid-Degradable Polyacylhydrazone–Doxorubicin Conjugates
Source: Polymers (Basel). 2021 Jul 27;13(15):2461. doi: 10.3390/polym13152461 (PMC8348397; doi:10.3390/polym13152461)
Supplement: Supplementary file 1 [file polymers-13-02461-s001.zip]

Archive with 1 entries (1 files):
- polymers-1231525-supplementary.pdf
